# Supplementary material for: Manganese is a physiologically relevant TORC1 activator in yeast and mammals
Source: eLife. 2022 Jul 29;11:e80497. doi: 10.7554/eLife.80497 (PMC9337852; doi:10.7554/eLife.80497)
Supplement: Figure 1—figure supplement 1—source data 2. [file elife-80497-fig1-figsupp1-data2.zip]

Archive with 7 entries (4 files):
- Figure 1-figure supplement 1-source data 2/
- Figure 1-figure supplement 1-source data 2/G6PDH.tif
- __MACOSX/
- __MACOSX/Figure 1-figure supplement 1-source data 2/
- __MACOSX/Figure 1-figure supplement 1-source data 2/._G6PDH.tif
- Figure 1-figure supplement 1-source data 2/GFP-Tor1.tif
- __MACOSX/Figure 1-figure supplement 1-source data 2/._GFP-Tor1.tif
