# Supplementary material for: Manganese is a physiologically relevant TORC1 activator in yeast and mammals
Source: eLife. 2022 Jul 29;11:e80497. doi: 10.7554/eLife.80497 (PMC9337852; doi:10.7554/eLife.80497)
Supplement: Figure 2—source data 3. [file elife-80497-fig2-data3.zip]

Archive with 57 entries (50 files):
- Figure 2-source data 3/
- Figure 2-source data 3/Figure 2F/
- Figure 2-source data 3/Figure 2F/rtg3_Expts1&2_right_G6PDH.tif
- __MACOSX/
- __MACOSX/Figure 2-source data 3/
- __MACOSX/Figure 2-source data 3/Figure 2F/
- __MACOSX/Figure 2-source data 3/Figure 2F/._rtg3_Expts1&2_right_G6PDH.tif
- Figure 2-source data 3/Figure 2F/rtg3_Expt4_G6PDH.tif
- __MACOSX/Figure 2-source data 3/Figure 2F/._rtg3_Expt4_G6PDH.tif
- Figure 2-source data 3/Figure 2F/rtg3_Expt3_G6PDH.tif
- __MACOSX/Figure 2-source data 3/Figure 2F/._rtg3_Expt3_G6PDH.tif
- Figure 2-source data 3/Figure 2F/rtg3_Expts1&2_right.tif
- __MACOSX/Figure 2-source data 3/Figure 2F/._rtg3_Expts1&2_right.tif
- Figure 2-source data 3/Figure 2F/rtg3_Expts1&2_left_G6PDH.tif
- __MACOSX/Figure 2-source data 3/Figure 2F/._rtg3_Expts1&2_left_G6PDH.tif
- Figure 2-source data 3/Figure 2F/rtg3_Expt3.tif
- __MACOSX/Figure 2-source data 3/Figure 2F/._rtg3_Expt3.tif
- Figure 2-source data 3/Figure 2F/rtg3_Expt4.tif
- __MACOSX/Figure 2-source data 3/Figure 2F/._rtg3_Expt4.tif
- Figure 2-source data 3/Figure 2F/rtg3_Expts1&2_left.tif
- __MACOSX/Figure 2-source data 3/Figure 2F/._rtg3_Expts1&2_left.tif
- Figure 2-source data 3/.DS_Store
- __MACOSX/Figure 2-source data 3/._.DS_Store
- Figure 2-source data 3/Figure 2A and 2C/
- Figure 2-source data 3/Figure 2A and 2C/Atg8_Expt2_G6PDH.tif
- __MACOSX/Figure 2-source data 3/Figure 2A and 2C/
- __MACOSX/Figure 2-source data 3/Figure 2A and 2C/._Atg8_Expt2_G6PDH.tif
- Figure 2-source data 3/Figure 2A and 2C/OM45_Expt2.tif
- __MACOSX/Figure 2-source data 3/Figure 2A and 2C/._OM45_Expt2.tif
- Figure 2-source data 3/Figure 2A and 2C/OM45_expt3_right.tif
- __MACOSX/Figure 2-source data 3/Figure 2A and 2C/._OM45_expt3_right.tif
- Figure 2-source data 3/Figure 2A and 2C/Atg8_expt3_left.tif
- __MACOSX/Figure 2-source data 3/Figure 2A and 2C/._Atg8_expt3_left.tif
- Figure 2-source data 3/Figure 2A and 2C/Atg8_expt4_G6PDH.tif
- __MACOSX/Figure 2-source data 3/Figure 2A and 2C/._Atg8_expt4_G6PDH.tif
- Figure 2-source data 3/Figure 2A and 2C/Atg8_OM45_Expts1.tif
- __MACOSX/Figure 2-source data 3/Figure 2A and 2C/._Atg8_OM45_Expts1.tif
- Figure 2-source data 3/Figure 2A and 2C/Atg8_expt3_G6PDH_left.tif
- __MACOSX/Figure 2-source data 3/Figure 2A and 2C/._Atg8_expt3_G6PDH_left.tif
- Figure 2-source data 3/Figure 2A and 2C/Atg8_expt3_G6PDH_right.tif
- __MACOSX/Figure 2-source data 3/Figure 2A and 2C/._Atg8_expt3_G6PDH_right.tif
- Figure 2-source data 3/Figure 2A and 2C/OM45_expt3_G6PDH_right.tif
- __MACOSX/Figure 2-source data 3/Figure 2A and 2C/._OM45_expt3_G6PDH_right.tif
- Figure 2-source data 3/Figure 2A and 2C/OM45_Exp3_left.tif
- __MACOSX/Figure 2-source data 3/Figure 2A and 2C/._OM45_Exp3_left.tif
- Figure 2-source data 3/Figure 2A and 2C/OM45_Expt3_G6PDH_left.tif
- __MACOSX/Figure 2-source data 3/Figure 2A and 2C/._OM45_Expt3_G6PDH_left.tif
- Figure 2-source data 3/Figure 2A and 2C/Atg8_expt4.tif
- __MACOSX/Figure 2-source data 3/Figure 2A and 2C/._Atg8_expt4.tif
- Figure 2-source data 3/Figure 2A and 2C/OM45_Expt2_G6PDH.tif
- __MACOSX/Figure 2-source data 3/Figure 2A and 2C/._OM45_Expt2_G6PDH.tif
- Figure 2-source data 3/Figure 2A and 2C/Atg8_expt3_right.tif
- __MACOSX/Figure 2-source data 3/Figure 2A and 2C/._Atg8_expt3_right.tif
- Figure 2-source data 3/Figure 2A and 2C/Atg8_Expt2.tif
- __MACOSX/Figure 2-source data 3/Figure 2A and 2C/._Atg8_Expt2.tif
- Figure 2-source data 3/Figure 2A and 2C/Atg8_OM45_Expts1_G6PDH.tif
- __MACOSX/Figure 2-source data 3/Figure 2A and 2C/._Atg8_OM45_Expts1_G6PDH.tif
