# Supplementary material for: Manganese is a physiologically relevant TORC1 activator in yeast and mammals
Source: eLife. 2022 Jul 29;11:e80497. doi: 10.7554/eLife.80497 (PMC9337852; doi:10.7554/eLife.80497)
Supplement: Figure 3—source data 3. [file elife-80497-fig3-data3.zip]

Archive with 63 entries (48 files):
- Figure 3-source data 3/
- Figure 3-source data 3/.DS_Store
- __MACOSX/
- __MACOSX/Figure 3-source data 3/
- __MACOSX/Figure 3-source data 3/._.DS_Store
- Figure 3-source data 3/Figure 3C/
- Figure 3-source data 3/Figure 3C/.DS_Store
- __MACOSX/Figure 3-source data 3/Figure 3C/
- __MACOSX/Figure 3-source data 3/Figure 3C/._.DS_Store
- Figure 3-source data 3/Figure 3C/Figure 3C_loading.xlsx
- __MACOSX/Figure 3-source data 3/Figure 3C/._Figure 3C_loading.xlsx
- Figure 3-source data 3/Figure 3C/32P/
- Figure 3-source data 3/Figure 3C/32P/Replica 4.tif
- __MACOSX/Figure 3-source data 3/Figure 3C/32P/
- __MACOSX/Figure 3-source data 3/Figure 3C/32P/._Replica 4.tif
- Figure 3-source data 3/Figure 3C/32P/Replica 2.tif
- __MACOSX/Figure 3-source data 3/Figure 3C/32P/._Replica 2.tif
- Figure 3-source data 3/Figure 3C/32P/Replica 3.tif
- __MACOSX/Figure 3-source data 3/Figure 3C/32P/._Replica 3.tif
- Figure 3-source data 3/Figure 3C/32P/Replica 1.tif
- __MACOSX/Figure 3-source data 3/Figure 3C/32P/._Replica 1.tif
- __MACOSX/Figure 3-source data 3/Figure 3C/._32P
- Figure 3-source data 3/Figure 3C/Sypro/
- Figure 3-source data 3/Figure 3C/Sypro/Replica 4.tif
- __MACOSX/Figure 3-source data 3/Figure 3C/Sypro/
- __MACOSX/Figure 3-source data 3/Figure 3C/Sypro/._Replica 4.tif
- Figure 3-source data 3/Figure 3C/Sypro/.DS_Store
- __MACOSX/Figure 3-source data 3/Figure 3C/Sypro/._.DS_Store
- Figure 3-source data 3/Figure 3C/Sypro/Replica 2.tif
- __MACOSX/Figure 3-source data 3/Figure 3C/Sypro/._Replica 2.tif
- Figure 3-source data 3/Figure 3C/Sypro/Replica 3.tif
- __MACOSX/Figure 3-source data 3/Figure 3C/Sypro/._Replica 3.tif
- Figure 3-source data 3/Figure 3C/Sypro/Replica 1.tif
- __MACOSX/Figure 3-source data 3/Figure 3C/Sypro/._Replica 1.tif
- __MACOSX/Figure 3-source data 3/Figure 3C/._Sypro
- __MACOSX/Figure 3-source data 3/._Figure 3C
- Figure 3-source data 3/Figure 3A/
- Figure 3-source data 3/Figure 3A/.DS_Store
- __MACOSX/Figure 3-source data 3/Figure 3A/
- __MACOSX/Figure 3-source data 3/Figure 3A/._.DS_Store
- Figure 3-source data 3/Figure 3A/32P/
- Figure 3-source data 3/Figure 3A/32P/Replica 2.tif
- __MACOSX/Figure 3-source data 3/Figure 3A/32P/
- __MACOSX/Figure 3-source data 3/Figure 3A/32P/._Replica 2.tif
- Figure 3-source data 3/Figure 3A/32P/Replica 3.tif
- __MACOSX/Figure 3-source data 3/Figure 3A/32P/._Replica 3.tif
- Figure 3-source data 3/Figure 3A/32P/Replica 1.tif
- __MACOSX/Figure 3-source data 3/Figure 3A/32P/._Replica 1.tif
- __MACOSX/Figure 3-source data 3/Figure 3A/._32P
- Figure 3-source data 3/Figure 3A/Sypro/
- Figure 3-source data 3/Figure 3A/Sypro/.DS_Store
- __MACOSX/Figure 3-source data 3/Figure 3A/Sypro/
- __MACOSX/Figure 3-source data 3/Figure 3A/Sypro/._.DS_Store
- Figure 3-source data 3/Figure 3A/Sypro/Replica 2.tif
- __MACOSX/Figure 3-source data 3/Figure 3A/Sypro/._Replica 2.tif
- Figure 3-source data 3/Figure 3A/Sypro/Replica 3.tif
- __MACOSX/Figure 3-source data 3/Figure 3A/Sypro/._Replica 3.tif
- Figure 3-source data 3/Figure 3A/Sypro/Replica 1.tif
- __MACOSX/Figure 3-source data 3/Figure 3A/Sypro/._Replica 1.tif
- __MACOSX/Figure 3-source data 3/Figure 3A/._Sypro
- Figure 3-source data 3/Figure 3A/Figure 3A_loading.xlsx
- __MACOSX/Figure 3-source data 3/Figure 3A/._Figure 3A_loading.xlsx
- __MACOSX/Figure 3-source data 3/._Figure 3A
