# Supplementary material for: Manganese is a physiologically relevant TORC1 activator in yeast and mammals
Source: eLife. 2022 Jul 29;11:e80497. doi: 10.7554/eLife.80497 (PMC9337852; doi:10.7554/eLife.80497)
Supplement: Figure 3—source data 3. [file elife-80497-fig3-data3.zip › Figure 3-source data 3/Figure 3A/Figure 3A_loading.xlsx]

## Sheet: Sheet1
Figure 3A loading
Replica 1
MgCl2 (µM)						MnCl2 (µM)
640	320	160	80	40	20	640	320	160	80	40	20
Replica 2
MgCl2 (µM)						MnCl2 (µM)
640	320	160	80	40	20	640	320	160	80	40	20
Replica 3
MgCl2 (µM)						MnCl2 (µM)
20	40	80	160	320	640	20	40	80	160	320	640
