# Supplementary material for: Manganese is a physiologically relevant TORC1 activator in yeast and mammals
Source: eLife. 2022 Jul 29;11:e80497. doi: 10.7554/eLife.80497 (PMC9337852; doi:10.7554/eLife.80497)
Supplement: Figure 4—source data 3. [file elife-80497-fig4-data3.zip]

Archive with 19 entries (12 files):
- Figure 4-source data 3/
- Figure 4-source data 3/Figure 4D/
- Figure 4-source data 3/Figure 4D/GFP-Smf2_anti-GFP.tif
- __MACOSX/
- __MACOSX/Figure 4-source data 3/
- __MACOSX/Figure 4-source data 3/Figure 4D/
- __MACOSX/Figure 4-source data 3/Figure 4D/._GFP-Smf2_anti-GFP.tif
- Figure 4-source data 3/Figure 4D/GFP-Smf2_anti-Adh1.tif
- __MACOSX/Figure 4-source data 3/Figure 4D/._GFP-Smf2_anti-Adh1.tif
- Figure 4-source data 3/.DS_Store
- __MACOSX/Figure 4-source data 3/._.DS_Store
- Figure 4-source data 3/Figure 4A/
- Figure 4-source data 3/Figure 4A/.DS_Store
- __MACOSX/Figure 4-source data 3/Figure 4A/
- __MACOSX/Figure 4-source data 3/Figure 4A/._.DS_Store
- Figure 4-source data 3/Figure 4A/GFP-Smf1_anti-GFP.tif
- __MACOSX/Figure 4-source data 3/Figure 4A/._GFP-Smf1_anti-GFP.tif
- Figure 4-source data 3/Figure 4A/GFP-Smf1_anti-Adh1.tif
- __MACOSX/Figure 4-source data 3/Figure 4A/._GFP-Smf1_anti-Adh1.tif
