# Supplementary material for: Manganese is a physiologically relevant TORC1 activator in yeast and mammals
Source: eLife. 2022 Jul 29;11:e80497. doi: 10.7554/eLife.80497 (PMC9337852; doi:10.7554/eLife.80497)
Supplement: Figure 5—source data 3. [file elife-80497-fig5-data3.zip]

Archive with 36 entries (28 files):
- Figure 5-source data 3/
- Figure 5-source data 3/Figure 5D-E/
- Figure 5-source data 3/Figure 5D-E/Figure 5 D-E - actin.tif
- Figure 5-source data 3/Figure 5D-E/Figure 5 D-E - MAP1LC3.tif
- __MACOSX/
- __MACOSX/Figure 5-source data 3/
- __MACOSX/Figure 5-source data 3/Figure 5D-E/
- __MACOSX/Figure 5-source data 3/Figure 5D-E/._Figure 5 D-E - MAP1LC3.tif
- Figure 5-source data 3/.DS_Store
- __MACOSX/Figure 5-source data 3/._.DS_Store
- Figure 5-source data 3/Figure 5A/
- Figure 5-source data 3/Figure 5A/Figure 5 B - RPS6.tif
- Figure 5-source data 3/Figure 5A/Figure 5 A - P(Ser235-236) -RPS6.tif
- Figure 5-source data 3/Figure 5A/Figure 5 A - P(Thr389)-RPS6KB.tif
- Figure 5-source data 3/Figure 5A/Figure 5 A - actin.tif
- Figure 5-source data 3/Figure 5A/Figure 5 A - RPS6KB.tif
- Figure 5-source data 3/Figure 5C/
- Figure 5-source data 3/Figure 5C/Figure 5 C - ULK1.tif
- Figure 5-source data 3/Figure 5C/Figure 5 C - AKT1.tif
- Figure 5-source data 3/Figure 5C/Figure 5 C - P(Ser757)-ULK1.tif
- Figure 5-source data 3/Figure 5C/Figure 5 C - P(Ser65)-EIF4EBP1.tif
- Figure 5-source data 3/Figure 5C/Figure 5 C - P(Ser235-236) -RPS6.tif
- Figure 5-source data 3/Figure 5C/Figure 5 C - RPS6KB.tif
- Figure 5-source data 3/Figure 5C/Figure 5 C - P(Thr389)-RPS6KB.tif
- Figure 5-source data 3/Figure 5C/Figure 5 C - P(Thr3746)-EIF4EBP1.tif
- Figure 5-source data 3/Figure 5C/Figure 5 C - P(Thr308)-AKT1.tif
- Figure 5-source data 3/Figure 5C/Figure 5 C - P(Ser473)-AKT1.tif
- Figure 5-source data 3/Figure 5C/Figure 5 C - RPS6.tif
- Figure 5-source data 3/Figure 5C/Figure 5 C - actin.tif
- Figure 5-source data 3/Figure 5C/Figure 5 C - EIF4EBP1.tif
- Figure 5-source data 3/Figure 5B/
- Figure 5-source data 3/Figure 5B/Figure 5 B - RPS6.tif
- Figure 5-source data 3/Figure 5B/Figure 5 B - actin.tif
- Figure 5-source data 3/Figure 5B/Figure 5 B - P(Thr389)-RPS6KB.tif
- Figure 5-source data 3/Figure 5B/Figure 5 B - RPS6KB.tif
- Figure 5-source data 3/Figure 5B/Figure 5 B - P(Ser235-236) -RPS6.tif
